# Supplementary material for: A Phosphorylated Dendrimer-Supported Biomass-Derived Magnetic Nanoparticle Adsorbent for Efficient Uranium Removal
Source: Nanomaterials (Basel). 2024 May 6;14(9):810. doi: 10.3390/nano14090810 (PMC11085421; doi:10.3390/nano14090810)
Supplement: Supplementary file 1 [file nanomaterials-14-00810-s001.zip]

Archive with 1 entries (1 files):
- nanomaterials-2971723-supplementary.pdf
